# Supplementary material for: Activation of counter-regulatory mechanisms in a rat renal acute rejection model
Source: BMC Genomics. 2008 Feb 8;9:71. doi: 10.1186/1471-2164-9-71 (PMC2262896; doi:10.1186/1471-2164-9-71)
Supplement: Additional file 2 — Overrepresented gene ontology annotations in the gene lists up or down regulated after allogeneic transplantation compared to control or after syngeneic transplantation compared to control. [file 1471-2164-9-71-S2.xls]

## Sheet: syn_up_all
Sublist	Category	Term	RT	Genes	Count	%	P-Value	Benjamini
	GOTERM_BP_3	cell cycle	RT		81	6,6	4,0E-10	5,9E-8
	GOTERM_BP_3	cell division	RT		30	2,4	2,8E-10	8,3E-8
	GOTERM_BP_3	cell proliferation	RT		83	6,7	1,5E-8	1,5E-6
	GOTERM_BP_3	negative regulation of cellular process	RT		90	7,3	1,2E-5	8,5E-4
	GOTERM_BP_3	regulation of cellular physiological process	RT		205	16,7	1,9E-5	9,5E-4
	GOTERM_BP_3	cell-cell adhesion	RT		28	2,3	1,7E-5	1,0E-3
	GOTERM_BP_3	negative regulation of physiological process	RT		83	6,7	3,9E-5	1,6E-3
	GOTERM_BP_3	chromosome segregation	RT		10	0,8	2,1E-4	7,5E-3
	GOTERM_BP_3	cell organization and biogenesis	RT		136	11,1	1,6E-3	4,9E-2
	GOTERM_BP_ALL	mitotic cell cycle	RT		44	3,6	1,4E-10	5,3E-7
	GOTERM_BP_ALL	cell division	RT		30	2,4	3,2E-10	6,1E-7
	GOTERM_BP_ALL	cell cycle	RT		81	6,6	5,3E-10	6,8E-7
	GOTERM_BP_ALL	cell adhesion	RT		70	5,7	2,7E-9	2,5E-6
	GOTERM_BP_ALL	mitosis	RT		29	2,4	3,3E-9	2,6E-6
	GOTERM_BP_ALL	M phase of mitotic cell cycle	RT		29	2,4	4,2E-9	2,7E-6
	GOTERM_BP_ALL	cell proliferation	RT		83	6,7	2,0E-8	1,1E-5
	GOTERM_BP_ALL	M phase	RT		33	2,7	8,2E-8	3,9E-5
	GOTERM_BP_ALL	regulation of cell cycle	RT		54	4,4	2,1E-7	7,9E-5
	GOTERM_BP_ALL	regulation of progression through cell cycle	RT		54	4,4	1,9E-7	7,9E-5
	GOTERM_BP_ALL	microtubule-based process	RT		27	2,2	1,4E-6	4,9E-4
	GOTERM_BP_ALL	cytoskeleton organization and biogenesis	RT		51	4,1	1,6E-6	4,9E-4
	GOTERM_BP_ALL	regulation of cellular process	RT		224	18,2	5,3E-6	1,5E-3
	GOTERM_BP_ALL	negative regulation of biological process	RT		99	8,0	1,1E-5	3,1E-3
	GOTERM_BP_ALL	regulation of mitosis	RT		13	1,1	1,3E-5	3,2E-3
	GOTERM_BP_ALL	negative regulation of cellular process	RT		90	7,3	1,5E-5	3,5E-3
	GOTERM_BP_ALL	DNA replication	RT		24	2,0	1,9E-5	4,1E-3
	GOTERM_BP_ALL	regulation of cell proliferation	RT		52	4,2	2,2E-5	4,2E-3
	GOTERM_BP_ALL	cell-cell adhesion	RT		28	2,3	1,9E-5	4,3E-3
	GOTERM_BP_ALL	regulation of biological process	RT		246	20,0	2,1E-5	4,3E-3
	GOTERM_BP_ALL	regulation of cellular physiological process	RT		205	16,7	2,9E-5	5,3E-3
	GOTERM_BP_ALL	organelle organization and biogenesis	RT		79	6,4	4,5E-5	7,8E-3
	GOTERM_BP_ALL	negative regulation of physiological process	RT		83	6,7	4,8E-5	7,9E-3
	GOTERM_BP_ALL	homophilic cell adhesion	RT		15	1,2	9,1E-5	1,4E-2
	GOTERM_BP_ALL	mitotic checkpoint	RT		7	0,6	1,5E-4	2,2E-2
	GOTERM_BP_ALL	regulation of physiological process	RT		214	17,4	1,5E-4	2,3E-2
	GOTERM_BP_ALL	negative regulation of cellular physiological process	RT		77	6,3	1,7E-4	2,4E-2
	GOTERM_BP_ALL	chromosome segregation	RT		10	0,8	2,1E-4	2,9E-2
	GOTERM_BP_ALL	nuclear transport	RT		19	1,5	2,5E-4	3,3E-2
	GOTERM_BP_ALL	cell cycle checkpoint	RT		10	0,8	2,9E-4	3,6E-2
	GOTERM_BP_ALL	DNA metabolism	RT		51	4,1	3,8E-4	4,5E-2
	GOTERM_CC_3	intracellular non-membrane-bound organelle	RT		144	11,7	2,0E-16	4,6E-14
	GOTERM_CC_3	collagen	RT		16	1,3	1,0E-9	1,1E-7
	GOTERM_CC_3	ribosome	RT		36	2,9	1,1E-7	7,6E-6
	GOTERM_CC_3	cytoskeleton	RT		76	6,2	1,6E-7	8,5E-6
	GOTERM_CC_3	chromosome	RT		36	2,9	2,3E-7	9,8E-6
	GOTERM_CC_3	ribonucleoprotein complex	RT		45	3,7	5,9E-6	2,1E-4
	GOTERM_CC_3	basement membrane	RT		14	1,1	1,7E-5	5,1E-4
	GOTERM_CC_ALL	extracellular matrix	RT		56	4,6	5,2E-19	3,5E-16
	GOTERM_CC_ALL	extracellular matrix (sensu Metazoa)	RT		54	4,4	8,1E-18	2,7E-15
	GOTERM_CC_ALL	intracellular non-membrane-bound organelle	RT		144	11,7	3,6E-15	6,0E-13
	GOTERM_CC_ALL	non-membrane-bound organelle	RT		144	11,7	3,6E-15	6,0E-13
	GOTERM_CC_ALL	collagen	RT		16	1,3	1,5E-9	2,0E-7
	GOTERM_CC_ALL	ribosome	RT		36	2,9	2,2E-7	2,4E-5
	GOTERM_CC_ALL	cytoskeleton	RT		76	6,2	5,5E-7	4,1E-5
	GOTERM_CC_ALL	spindle	RT		17	1,4	6,1E-7	4,1E-5
	GOTERM_CC_ALL	microtubule cytoskeleton	RT		40	3,3	5,1E-7	4,2E-5
	GOTERM_CC_ALL	chromosome	RT		36	2,9	4,6E-7	4,4E-5
	GOTERM_CC_ALL	cytosolic ribosome (sensu Eukaryota)	RT		19	1,5	1,4E-6	8,2E-5
	GOTERM_CC_ALL	ribonucleoprotein complex	RT		45	3,7	1,2E-5	6,8E-4
	GOTERM_CC_ALL	basement membrane	RT		14	1,1	2,3E-5	1,2E-3
	GOTERM_CC_ALL	microtubule	RT		21	1,7	3,3E-5	1,6E-3
	GOTERM_CC_ALL	fibrillar collagen	RT		7	0,6	5,2E-5	2,3E-3
	GOTERM_CC_ALL	extracellular region	RT		180	14,6	6,5E-5	2,7E-3
	GOTERM_CC_ALL	spindle microtubule	RT		7	0,6	3,4E-4	1,3E-2
	GOTERM_CC_ALL	actin cytoskeleton	RT		28	2,3	4,2E-4	1,6E-2
	GOTERM_CC_ALL	cytosolic large ribosomal subunit (sensu Eukaryota)	RT		10	0,8	5,4E-4	1,9E-2
	GOTERM_CC_ALL	replication fork	RT		8	0,7	1,1E-3	3,7E-2
	GOTERM_MF_3	collagen binding	RT		8	0,7	2,3E-5	7,8E-3
	GOTERM_MF_3	polysaccharide binding	RT		16	1,3	1,4E-4	2,4E-2
	GOTERM_MF_ALL	structural molecule activity	RT		75	6,1	1,5E-11	3,7E-8
	GOTERM_MF_ALL	extracellular matrix structural constituent	RT		23	1,9	7,8E-11	9,6E-8
	GOTERM_MF_ALL	structural constituent of ribosome	RT		32	2,6	1,1E-7	9,3E-5
	GOTERM_MF_ALL	collagen binding	RT		8	0,7	2,8E-5	1,7E-2
	GOTERM_MF_ALL	pattern binding	RT		17	1,4	9,1E-5	4,3E-2
	GOTERM_MF_ALL	enzyme inhibitor activity	RT		29	2,4	1,2E-4	4,7E-2
	KEGG_PATHWAY	RIBOSOME	RT		22	1,8	6,1E-10	7,5E-8
	KEGG_PATHWAY	CELL CYCLE	RT		28	2,3	4,2E-10	1,0E-7
	KEGG_PATHWAY	RIBOSOME	RT		13	1,1	5,1E-7	4,1E-5
	KEGG_PATHWAY	FOCAL ADHESION	RT		31	2,5	5,1E-5	3,1E-3
	KEGG_PATHWAY	ECM-RECEPTOR INTERACTION	RT		16	1,3	7,0E-5	3,4E-3
	KEGG_PATHWAY	CELL COMMUNICATION	RT		16	1,3	7,7E-4	3,1E-2

## Sheet: syn_down_all
Sublist	Category	Term	RT	Genes	Count	%	P-Value	Benjamini
	GOTERM_BP_3	nitrogen compound metabolism	RT		40	7,1	9,5E-9	2,8E-6
	GOTERM_BP_ALL	organic acid metabolism	RT		57	10,1	2,8E-14	1,1E-10
	GOTERM_BP_ALL	carboxylic acid metabolism	RT		56	9,9	7,9E-14	1,5E-10
	GOTERM_BP_ALL	amino acid and derivative metabolism	RT		41	7,3	5,6E-12	7,1E-9
	GOTERM_BP_ALL	amino acid metabolism	RT		31	5,5	2,3E-9	2,2E-6
	GOTERM_BP_ALL	nitrogen compound metabolism	RT		40	7,1	1,1E-8	8,3E-6
	GOTERM_BP_ALL	amine metabolism	RT		38	6,7	1,5E-8	9,7E-6
	GOTERM_BP_ALL	sulfur amino acid metabolism	RT		10	1,8	3,3E-8	1,8E-5
	GOTERM_BP_ALL	amino acid derivative metabolism	RT		18	3,2	1,2E-7	6,0E-5
	GOTERM_BP_ALL	amino acid catabolism	RT		13	2,3	2,6E-7	1,1E-4
	GOTERM_BP_ALL	nitrogen compound catabolism	RT		15	2,7	3,2E-7	1,2E-4
	GOTERM_BP_ALL	sulfur metabolism	RT		15	2,7	3,9E-7	1,4E-4
	GOTERM_BP_ALL	amine catabolism	RT		14	2,5	1,2E-6	3,8E-4
	GOTERM_BP_ALL	amine biosynthesis	RT		12	2,1	1,5E-4	4,0E-2
	GOTERM_BP_ALL	nitrogen compound biosynthesis	RT		12	2,1	1,5E-4	4,0E-2
	GOTERM_CC_ALL	mitochondrion	RT		59	10,5	2,8E-10	1,9E-7
	GOTERM_CC_ALL	microbody	RT		14	2,5	1,2E-6	4,0E-4
	GOTERM_CC_ALL	peroxisome	RT		14	2,5	1,2E-6	4,0E-4
	GOTERM_MF_ALL	oxidoreductase activity	RT		59	10,5	1,3E-12	3,2E-9
	GOTERM_MF_ALL	catalytic activity	RT		195	34,6	1,2E-9	1,5E-6
	GOTERM_MF_ALL	lyase activity	RT		20	3,6	2,0E-6	1,7E-3
	KEGG_PATHWAY	TRYPTOPHAN METABOLISM	RT		13	2,3	1,1E-6	2,7E-4
	KEGG_PATHWAY	METHIONINE METABOLISM	RT		7	1,2	4,7E-6	3,8E-4
	KEGG_PATHWAY	VALINE, LEUCINE AND ISOLEUCINE DEGRADATION	RT		11	2,0	3,7E-6	4,5E-4
	KEGG_PATHWAY	LYSINE DEGRADATION	RT		9	1,6	1,0E-5	6,3E-4
	KEGG_PATHWAY	FATTY ACID METABOLISM	RT		11	2,0	1,4E-5	6,7E-4
	KEGG_PATHWAY	PYRUVATE METABOLISM	RT		9	1,6	2,7E-5	1,1E-3
	KEGG_PATHWAY	BETA-ALANINE METABOLISM	RT		7	1,2	1,4E-4	4,3E-3
	KEGG_PATHWAY	PROPANOATE METABOLISM	RT		8	1,4	1,3E-4	4,6E-3
	KEGG_PATHWAY	BUTANOATE METABOLISM	RT		9	1,6	2,6E-4	6,9E-3
	KEGG_PATHWAY	SELENOAMINO ACID METABOLISM	RT		6	1,1	5,3E-4	1,3E-2
	KEGG_PATHWAY	CAPROLACTAM DEGRADATION	RT		5	0,9	1,4E-3	3,0E-2
	KEGG_PATHWAY	ALKALOID BIOSYNTHESIS II	RT		5	0,9	2,0E-3	3,5E-2
	KEGG_PATHWAY	LIMONENE AND PINENE DEGRADATION	RT		5	0,9	2,0E-3	3,5E-2
	KEGG_PATHWAY	GLYCINE, SERINE AND THREONINE METABOLISM	RT		7	1,2	1,9E-3	3,8E-2

## Sheet: allo_up_all
Sublist	Category	Term	RT	Genes	Count	%	P-Value	Benjamini
	GOTERM_BP_3	immune response	RT		283	8,2	5,9E-47	1,7E-44
	GOTERM_BP_3	defense response	RT		292	8,4	5,5E-45	8,1E-43
	GOTERM_BP_3	response to pest, pathogen or parasite	RT		180	5,2	6,5E-28	6,4E-26
	GOTERM_BP_3	response to other organism	RT		180	5,2	3,2E-26	2,3E-24
	GOTERM_BP_3	macromolecule metabolism	RT		797	23,1	2,4E-25	1,4E-23
	GOTERM_BP_3	cell activation	RT		78	2,3	5,7E-16	2,7E-14
	GOTERM_BP_3	cell death	RT		198	5,7	4,6E-15	1,9E-13
	GOTERM_BP_3	response to wounding	RT		141	4,1	4,8E-13	1,8E-11
	GOTERM_BP_3	primary metabolism	RT		1079	31,2	2,5E-10	8,0E-9
	GOTERM_BP_3	cell cycle	RT		171	4,9	7,4E-10	2,2E-8
	GOTERM_BP_3	response to DNA damage stimulus	RT		72	2,1	3,7E-8	9,9E-7
	GOTERM_BP_3	cell proliferation	RT		178	5,2	1,1E-7	2,5E-6
	GOTERM_BP_3	cell division	RT		47	1,4	1,1E-7	2,6E-6
	GOTERM_BP_3	regulation of cellular physiological process	RT		534	15,5	4,7E-7	9,9E-6
	GOTERM_BP_3	cellular localization	RT		165	4,8	1,3E-6	2,5E-5
	GOTERM_BP_3	lymphocyte differentiation	RT		29	0,8	8,8E-6	1,6E-4
	GOTERM_BP_3	taxis	RT		39	1,1	1,2E-5	2,0E-4
	GOTERM_BP_3	hemopoietic or lymphoid organ development	RT		59	1,7	2,1E-5	3,3E-4
	GOTERM_BP_3	positive regulation of cellular process	RT		191	5,5	4,7E-5	7,3E-4
	GOTERM_BP_3	tissue homeostasis	RT		13	0,4	7,7E-5	1,1E-3
	GOTERM_BP_3	positive regulation of physiological process	RT		180	5,2	1,1E-4	1,5E-3
	GOTERM_BP_3	cell organization and biogenesis	RT		356	10,3	1,7E-4	2,3E-3
	GOTERM_BP_3	regulation of hydrolase activity	RT		26	0,8	1,9E-4	2,4E-3
	GOTERM_BP_3	RNA localization	RT		15	0,4	8,1E-4	9,9E-3
	GOTERM_BP_3	regulation of organismal physiological process	RT		72	2,1	1,1E-3	1,3E-2
	GOTERM_BP_3	protein localization	RT		135	3,9	1,4E-3	1,5E-2
	GOTERM_BP_3	biosynthesis	RT		261	7,6	1,8E-3	2,0E-2
	GOTERM_BP_3	cellular metabolism	RT		1054	30,5	2,1E-3	2,2E-2
	GOTERM_BP_3	negative regulation of physiological process	RT		183	5,3	2,3E-3	2,3E-2
	GOTERM_BP_3	regulation of signal transduction	RT		68	2,0	2,8E-3	2,7E-2
	GOTERM_BP_3	negative regulation of cellular process	RT		194	5,6	3,2E-3	3,0E-2
	GOTERM_BP_3	chromosome segregation	RT		14	0,4	4,4E-3	3,9E-2
	GOTERM_BP_3	locomotory behavior	RT		45	1,3	5,0E-3	4,4E-2
	GOTERM_BP_ALL	response to biotic stimulus	RT		308	8,9	1,1E-48	4,1E-45
	GOTERM_BP_ALL	immune response	RT		283	8,2	8,3E-48	1,6E-44
	GOTERM_BP_ALL	defense response	RT		292	8,4	7,6E-46	9,7E-43
	GOTERM_BP_ALL	response to pest, pathogen or parasite	RT		180	5,2	1,9E-28	1,8E-25
	GOTERM_BP_ALL	response to other organism	RT		180	5,2	9,7E-27	6,2E-24
	GOTERM_BP_ALL	macromolecule metabolism	RT		797	23,1	9,5E-27	7,3E-24
	GOTERM_BP_ALL	response to stress	RT		308	8,9	2,2E-20	1,2E-17
	GOTERM_BP_ALL	protein metabolism	RT		584	16,9	1,7E-17	8,0E-15
	GOTERM_BP_ALL	protein biosynthesis	RT		187	5,4	2,1E-17	8,8E-15
	GOTERM_BP_ALL	immune cell activation	RT		78	2,3	1,6E-16	3,9E-14
	GOTERM_BP_ALL	antigen presentation	RT		38	1,1	6,9E-17	4,2E-14
	GOTERM_BP_ALL	antigen processing	RT		34	1,0	1,8E-16	7,1E-14
	GOTERM_BP_ALL	cell activation	RT		78	2,3	3,7E-16	9,8E-14
	GOTERM_BP_ALL	response to stimulus	RT		483	14,0	7,8E-16	2,0E-13
	GOTERM_BP_ALL	death	RT		201	5,8	7,5E-16	2,1E-13
	GOTERM_BP_ALL	cell death	RT		198	5,7	1,7E-15	4,0E-13
	GOTERM_BP_ALL	RNA metabolism	RT		128	3,7	2,3E-15	5,2E-13
	GOTERM_BP_ALL	lymphocyte activation	RT		67	1,9	8,2E-15	1,7E-12
	GOTERM_BP_ALL	humoral immune response	RT		62	1,8	3,1E-14	6,3E-12
	GOTERM_BP_ALL	RNA processing	RT		102	3,0	4,2E-14	8,0E-12
	GOTERM_BP_ALL	apoptosis	RT		186	5,4	4,5E-14	8,1E-12
	GOTERM_BP_ALL	biopolymer metabolism	RT		490	14,2	7,3E-14	1,2E-11
	GOTERM_BP_ALL	macromolecule biosynthesis	RT		197	5,7	7,0E-14	1,2E-11
	GOTERM_BP_ALL	programmed cell death	RT		187	5,4	9,4E-14	1,5E-11
	GOTERM_BP_ALL	cellular defense response	RT		47	1,4	1,6E-13	2,4E-11
	GOTERM_BP_ALL	response to wounding	RT		141	4,1	2,2E-13	3,2E-11
	GOTERM_BP_ALL	cellular protein metabolism	RT		523	15,1	4,2E-13	6,0E-11
	GOTERM_BP_ALL	T cell activation	RT		48	1,4	1,7E-12	2,3E-10
	GOTERM_BP_ALL	cellular macromolecule metabolism	RT		527	15,2	2,3E-12	3,0E-10
	GOTERM_BP_ALL	inflammatory response	RT		85	2,5	6,6E-12	8,4E-10
	GOTERM_BP_ALL	primary metabolism	RT		1079	31,2	1,3E-11	1,5E-9
	GOTERM_BP_ALL	regulation of apoptosis	RT		141	4,1	2,5E-11	3,0E-9
	GOTERM_BP_ALL	humoral defense mechanism (sensu Vertebrata)	RT		43	1,2	3,6E-11	4,1E-9
	GOTERM_BP_ALL	regulation of programmed cell death	RT		142	4,1	4,4E-11	4,9E-9
	GOTERM_BP_ALL	positive regulation of immune response	RT		42	1,2	5,1E-11	5,6E-9
	GOTERM_BP_ALL	mRNA processing	RT		58	1,7	9,5E-11	1,0E-8
	GOTERM_BP_ALL	mitotic cell cycle	RT		82	2,4	1,1E-10	1,1E-8
	GOTERM_BP_ALL	lymphocyte proliferation	RT		33	1,0	2,7E-10	2,7E-8
	GOTERM_BP_ALL	nucleocytoplasmic transport	RT		53	1,5	2,7E-10	2,7E-8
	GOTERM_BP_ALL	cell cycle	RT		171	4,9	3,4E-10	3,3E-8
	GOTERM_BP_ALL	mRNA metabolism	RT		64	1,9	3,7E-10	3,4E-8
	GOTERM_BP_ALL	response to external stimulus	RT		157	4,5	4,6E-10	4,2E-8
	GOTERM_BP_ALL	regulation of immune response	RT		56	1,6	4,9E-10	4,4E-8
	GOTERM_BP_ALL	regulation of lymphocyte activation	RT		36	1,0	8,2E-10	7,1E-8
	GOTERM_BP_ALL	antigen processing, endogenous antigen via MHC class I	RT		19	0,5	1,1E-9	9,7E-8
	GOTERM_BP_ALL	nucleobase, nucleoside, nucleotide and nucleic acid metabolism	RT		504	14,6	3,4E-9	2,9E-7
	GOTERM_BP_ALL	antigen presentation, endogenous antigen	RT		18	0,5	4,4E-9	3,5E-7
	GOTERM_BP_ALL	positive regulation of cell activation	RT		29	0,8	4,4E-9	3,6E-7
	GOTERM_BP_ALL	regulation of cell activation	RT		36	1,0	5,2E-9	4,0E-7
	GOTERM_BP_ALL	positive regulation of lymphocyte activation	RT		28	0,8	6,0E-9	4,6E-7
	GOTERM_BP_ALL	regulation of T cell activation	RT		30	0,9	6,6E-9	4,9E-7
	GOTERM_BP_ALL	RNA splicing	RT		51	1,5	7,7E-9	5,7E-7
	GOTERM_BP_ALL	DNA repair	RT		62	1,8	1,8E-8	1,3E-6
	GOTERM_BP_ALL	response to endogenous stimulus	RT		77	2,2	2,2E-8	1,6E-6
	GOTERM_BP_ALL	response to DNA damage stimulus	RT		72	2,1	2,5E-8	1,7E-6
	GOTERM_BP_ALL	nuclear transport	RT		45	1,3	3,4E-8	2,3E-6
	GOTERM_BP_ALL	regulation of cellular process	RT		578	16,7	3,6E-8	2,4E-6
	GOTERM_BP_ALL	M phase of mitotic cell cycle	RT		49	1,4	3,6E-8	2,4E-6
	GOTERM_BP_ALL	positive regulation of T cell activation	RT		24	0,7	4,5E-8	2,9E-6
	GOTERM_BP_ALL	DNA metabolism	RT		132	3,8	5,3E-8	3,4E-6
	GOTERM_BP_ALL	cell proliferation	RT		178	5,2	5,5E-8	3,5E-6
	GOTERM_BP_ALL	cell division	RT		47	1,4	7,8E-8	4,7E-6
	GOTERM_BP_ALL	mitosis	RT		48	1,4	7,8E-8	4,8E-6
	GOTERM_BP_ALL	positive regulation of organismal physiological process	RT		44	1,3	1,1E-7	6,7E-6
	GOTERM_BP_ALL	regulation of cellular physiological process	RT		534	15,5	1,1E-7	6,7E-6
	GOTERM_BP_ALL	I-kappaB kinase/NF-kappaB cascade	RT		37	1,1	2,1E-7	1,2E-5
	GOTERM_BP_ALL	antigen presentation, exogenous antigen	RT		16	0,5	2,5E-7	1,4E-5
	GOTERM_BP_ALL	RNA splicing, via transesterification reactions with bulged adenosine as nucleophile	RT		36	1,0	3,1E-7	1,7E-5
	GOTERM_BP_ALL	RNA splicing, via transesterification reactions	RT		36	1,0	3,1E-7	1,7E-5
	GOTERM_BP_ALL	nuclear mRNA splicing, via spliceosome	RT		36	1,0	3,1E-7	1,7E-5
	GOTERM_BP_ALL	regulation of lymphocyte proliferation	RT		22	0,6	3,9E-7	2,1E-5
	GOTERM_BP_ALL	cellular defense response (sensu Vertebrata)	RT		25	0,7	5,5E-7	2,9E-5
	GOTERM_BP_ALL	response to virus	RT		21	0,6	5,4E-7	2,9E-5
	GOTERM_BP_ALL	cellular localization	RT		165	4,8	7,0E-7	3,6E-5
	GOTERM_BP_ALL	regulation of biological process	RT		636	18,4	1,4E-6	6,9E-5
	GOTERM_BP_ALL	regulation of physiological process	RT		563	16,3	1,5E-6	7,6E-5
	GOTERM_BP_ALL	establishment of cellular localization	RT		162	4,7	1,6E-6	8,0E-5
	GOTERM_BP_ALL	DNA replication	RT		48	1,4	2,2E-6	1,1E-4
	GOTERM_BP_ALL	antigen processing, exogenous antigen via MHC class II	RT		11	0,3	2,6E-6	1,3E-4
	GOTERM_BP_ALL	T cell proliferation	RT		22	0,6	3,0E-6	1,5E-4
	GOTERM_BP_ALL	negative regulation of apoptosis	RT		63	1,8	5,2E-6	2,4E-4
	GOTERM_BP_ALL	intracellular transport	RT		157	4,5	5,2E-6	2,4E-4
	GOTERM_BP_ALL	M phase	RT		57	1,6	5,7E-6	2,6E-4
	GOTERM_BP_ALL	negative regulation of programmed cell death	RT		63	1,8	6,6E-6	3,0E-4
	GOTERM_BP_ALL	lymphocyte differentiation	RT		29	0,8	7,2E-6	3,3E-4
	GOTERM_BP_ALL	taxis	RT		39	1,1	9,2E-6	4,1E-4
	GOTERM_BP_ALL	chemotaxis	RT		39	1,1	9,2E-6	4,1E-4
	GOTERM_BP_ALL	physiological process	RT		1695	49,0	9,5E-6	4,1E-4
	GOTERM_BP_ALL	cytokine metabolism	RT		27	0,8	1,0E-5	4,3E-4
	GOTERM_BP_ALL	cytokine biosynthesis	RT		27	0,8	1,0E-5	4,3E-4
	GOTERM_BP_ALL	nuclear export	RT		20	0,6	1,2E-5	5,0E-4
	GOTERM_BP_ALL	positive regulation of lymphocyte proliferation	RT		16	0,5	1,2E-5	5,1E-4
	GOTERM_BP_ALL	T cell selection	RT		12	0,3	1,2E-5	5,1E-4
	GOTERM_BP_ALL	immune cell homeostasis	RT		11	0,3	1,3E-5	5,1E-4
	GOTERM_BP_ALL	positive regulation of protein biosynthesis	RT		18	0,5	1,3E-5	5,2E-4
	GOTERM_BP_ALL	regulation of cell cycle	RT		105	3,0	1,4E-5	5,5E-4
	GOTERM_BP_ALL	hemopoietic or lymphoid organ development	RT		59	1,7	1,5E-5	5,9E-4
	GOTERM_BP_ALL	apoptotic program	RT		26	0,8	1,5E-5	5,9E-4
	GOTERM_BP_ALL	positive regulation of protein metabolism	RT		28	0,8	1,6E-5	6,3E-4
	GOTERM_BP_ALL	cytokine production	RT		31	0,9	1,7E-5	6,4E-4
	GOTERM_BP_ALL	regulation of T cell proliferation	RT		17	0,5	1,8E-5	7,0E-4
	GOTERM_BP_ALL	regulation of progression through cell cycle	RT		104	3,0	2,1E-5	7,7E-4
	GOTERM_BP_ALL	positive regulation of cellular process	RT		191	5,5	2,6E-5	9,8E-4
	GOTERM_BP_ALL	cellular physiological process	RT		1547	44,8	3,1E-5	1,1E-3
	GOTERM_BP_ALL	regulation of cytokine production	RT		24	0,7	3,3E-5	1,2E-3
	GOTERM_BP_ALL	positive regulation of cytokine production	RT		17	0,5	3,6E-5	1,3E-3
	GOTERM_BP_ALL	regulation of caspase activity	RT		20	0,6	3,7E-5	1,3E-3
	GOTERM_BP_ALL	hemopoiesis	RT		54	1,6	3,8E-5	1,4E-3
	GOTERM_BP_ALL	positive regulation of signal transduction	RT		33	1,0	4,5E-5	1,6E-3
	GOTERM_BP_ALL	positive regulation of T cell proliferation	RT		14	0,4	5,1E-5	1,8E-3
	GOTERM_BP_ALL	positive regulation of cytokine biosynthesis	RT		16	0,5	5,2E-5	1,8E-3
	GOTERM_BP_ALL	cell-mediated immune response	RT		19	0,5	5,4E-5	1,8E-3
	GOTERM_BP_ALL	cytokine and chemokine mediated signaling pathway	RT		19	0,5	5,4E-5	1,8E-3
	GOTERM_BP_ALL	organelle organization and biogenesis	RT		182	5,3	5,7E-5	1,9E-3
	GOTERM_BP_ALL	regulation of mitosis	RT		20	0,6	6,2E-5	2,0E-3
	GOTERM_BP_ALL	positive regulation of physiological process	RT		180	5,2	6,3E-5	2,1E-3
	GOTERM_BP_ALL	tissue homeostasis	RT		13	0,4	6,9E-5	2,3E-3
	GOTERM_BP_ALL	regulation of cytokine biosynthesis	RT		22	0,6	7,2E-5	2,3E-3
	GOTERM_BP_ALL	positive regulation of cellular physiological process	RT		171	4,9	7,4E-5	2,4E-3
	GOTERM_BP_ALL	cell organization and biogenesis	RT		356	10,3	7,8E-5	2,5E-3
	GOTERM_BP_ALL	positive regulation of cellular biosynthesis	RT		18	0,5	8,0E-5	2,5E-3
	GOTERM_BP_ALL	caspase activation	RT		16	0,5	9,7E-5	3,0E-3
	GOTERM_BP_ALL	positive regulation of caspase activity	RT		16	0,5	9,7E-5	3,0E-3
	GOTERM_BP_ALL	cell cycle checkpoint	RT		17	0,5	1,2E-4	3,6E-3
	GOTERM_BP_ALL	T cell differentiation	RT		18	0,5	1,4E-4	4,1E-3
	GOTERM_BP_ALL	thymic T cell selection	RT		10	0,3	1,5E-4	4,6E-3
	GOTERM_BP_ALL	mitotic checkpoint	RT		10	0,3	1,5E-4	4,6E-3
	GOTERM_BP_ALL	regulation of hydrolase activity	RT		26	0,8	1,6E-4	4,8E-3
	GOTERM_BP_ALL	DNA recombination	RT		22	0,6	1,7E-4	5,0E-3
	GOTERM_BP_ALL	regulation of cell proliferation	RT		109	3,2	1,7E-4	5,1E-3
	GOTERM_BP_ALL	immune cell migration	RT		17	0,5	2,0E-4	5,8E-3
	GOTERM_BP_ALL	complement activation	RT		17	0,5	2,0E-4	5,8E-3
	GOTERM_BP_ALL	RNA export from nucleus	RT		14	0,4	2,1E-4	5,9E-3
	GOTERM_BP_ALL	regulation of lymphocyte differentiation	RT		14	0,4	2,1E-4	5,9E-3
	GOTERM_BP_ALL	cytoskeleton organization and biogenesis	RT		98	2,8	2,3E-4	6,5E-3
	GOTERM_BP_ALL	regulation of I-kappaB kinase/NF-kappaB cascade	RT		23	0,7	2,5E-4	7,0E-3
	GOTERM_BP_ALL	RNA transport	RT		15	0,4	2,6E-4	7,0E-3
	GOTERM_BP_ALL	establishment of RNA localization	RT		15	0,4	2,6E-4	7,0E-3
	GOTERM_BP_ALL	nucleic acid transport	RT		15	0,4	2,6E-4	7,0E-3
	GOTERM_BP_ALL	positive regulation of I-kappaB kinase/NF-kappaB cascade	RT		22	0,6	2,5E-4	7,0E-3
	GOTERM_BP_ALL	B cell activation	RT		22	0,6	2,5E-4	7,0E-3
	GOTERM_BP_ALL	B cell proliferation	RT		11	0,3	2,9E-4	7,8E-3
	GOTERM_BP_ALL	antigen receptor-mediated signaling pathway	RT		11	0,3	2,9E-4	7,8E-3
	GOTERM_BP_ALL	positive regulation of hydrolase activity	RT		16	0,5	3,0E-4	7,9E-3
	GOTERM_BP_ALL	cellular biosynthesis	RT		239	6,9	3,0E-4	7,9E-3
	GOTERM_BP_ALL	positive regulation of programmed cell death	RT		63	1,8	3,1E-4	8,2E-3
	GOTERM_BP_ALL	protein import into nucleus	RT		26	0,8	3,2E-4	8,2E-3
	GOTERM_BP_ALL	nuclear import	RT		26	0,8	3,2E-4	8,2E-3
	GOTERM_BP_ALL	translation	RT		51	1,5	3,3E-4	8,5E-3
	GOTERM_BP_ALL	positive regulation of biosynthesis	RT		19	0,5	3,6E-4	9,2E-3
	GOTERM_BP_ALL	cellular metabolism	RT		1054	30,5	3,8E-4	9,6E-3
	GOTERM_BP_ALL	positive regulation of apoptosis	RT		62	1,8	4,1E-4	1,0E-2
	GOTERM_BP_ALL	base-excision repair	RT		12	0,3	4,3E-4	1,1E-2
	GOTERM_BP_ALL	induction of programmed cell death	RT		53	1,5	4,7E-4	1,1E-2
	GOTERM_BP_ALL	induction of apoptosis	RT		53	1,5	4,7E-4	1,1E-2
	GOTERM_BP_ALL	interphase of mitotic cell cycle	RT		29	0,8	4,8E-4	1,2E-2
	GOTERM_BP_ALL	interphase	RT		29	0,8	4,8E-4	1,2E-2
	GOTERM_BP_ALL	protein complex assembly	RT		63	1,8	5,1E-4	1,2E-2
	GOTERM_BP_ALL	protein polymerization	RT		17	0,5	5,2E-4	1,2E-2
	GOTERM_BP_ALL	antimicrobial humoral response (sensu Vertebrata)	RT		18	0,5	5,4E-4	1,3E-2
	GOTERM_BP_ALL	ribosome biogenesis and assembly	RT		21	0,6	5,4E-4	1,3E-2
	GOTERM_BP_ALL	antimicrobial humoral response	RT		19	0,5	5,5E-4	1,3E-2
	GOTERM_BP_ALL	microtubule-based process	RT		43	1,2	6,4E-4	1,5E-2
	GOTERM_BP_ALL	macromolecule catabolism	RT		78	2,3	6,6E-4	1,5E-2
	GOTERM_BP_ALL	RNA localization	RT		15	0,4	7,3E-4	1,7E-2
	GOTERM_BP_ALL	establishment of protein localization	RT		129	3,7	7,6E-4	1,7E-2
	GOTERM_BP_ALL	metabolism	RT		1121	32,4	7,9E-4	1,8E-2
	GOTERM_BP_ALL	positive regulation of biological process	RT		211	6,1	8,0E-4	1,8E-2
	GOTERM_BP_ALL	regulation of organismal physiological process	RT		72	2,1	8,3E-4	1,9E-2
	GOTERM_BP_ALL	positive regulation of lymphocyte differentiation	RT		10	0,3	8,9E-4	2,0E-2
	GOTERM_BP_ALL	mRNA export from nucleus	RT		10	0,3	8,9E-4	2,0E-2
	GOTERM_BP_ALL	protein localization	RT		135	3,9	9,3E-4	2,1E-2
	GOTERM_BP_ALL	biosynthesis	RT		261	7,6	1,0E-3	2,2E-2
	GOTERM_BP_ALL	complement activation, classical pathway	RT		11	0,3	1,2E-3	2,6E-2
	GOTERM_BP_ALL	mRNA transport	RT		11	0,3	1,2E-3	2,6E-2
	GOTERM_BP_ALL	anti-apoptosis	RT		44	1,3	1,2E-3	2,6E-2
	GOTERM_BP_ALL	DNA-dependent DNA replication	RT		23	0,7	1,3E-3	2,8E-2
	GOTERM_BP_ALL	negative regulation of physiological process	RT		183	5,3	1,4E-3	3,1E-2
	GOTERM_BP_ALL	protein targeting	RT		60	1,7	1,5E-3	3,1E-2
	GOTERM_BP_ALL	regulation of protein metabolism	RT		66	1,9	1,6E-3	3,3E-2
	GOTERM_BP_ALL	regulation of B cell activation	RT		13	0,4	1,6E-3	3,4E-2
	GOTERM_BP_ALL	negative regulation of biological process	RT		216	6,2	1,6E-3	3,4E-2
	GOTERM_BP_ALL	regulation of calcium-mediated signaling	RT		8	0,2	1,7E-3	3,5E-2
	GOTERM_BP_ALL	protein import	RT		26	0,8	1,8E-3	3,6E-2
	GOTERM_BP_ALL	intracellular protein transport	RT		95	2,7	2,0E-3	3,9E-2
	GOTERM_BP_ALL	negative regulation of cellular physiological process	RT		173	5,0	2,0E-3	4,0E-2
	GOTERM_BP_ALL	negative regulation of cellular process	RT		194	5,6	2,0E-3	4,1E-2
	GOTERM_BP_ALL	regulation of signal transduction	RT		68	2,0	2,1E-3	4,3E-2
	GOTERM_BP_ALL	translational initiation	RT		20	0,6	2,2E-3	4,3E-2
	GOTERM_CC_3	ribonucleoprotein complex	RT		138	4,0	8,2E-25	1,7E-22
	GOTERM_CC_3	intracellular non-membrane-bound organelle	RT		318	9,2	3,7E-20	3,9E-18
	GOTERM_CC_3	nucleus	RT		581	16,8	4,3E-14	3,0E-12
	GOTERM_CC_3	ribosome	RT		81	2,3	2,3E-13	1,2E-11
	GOTERM_CC_3	cytosolic small ribosomal subunit (sensu Eukaryota)	RT		23	0,7	5,2E-10	2,2E-8
	GOTERM_CC_3	T cell receptor complex	RT		14	0,4	4,4E-8	1,5E-6
	GOTERM_CC_3	nuclear envelope	RT		44	1,3	7,8E-7	2,0E-5
	GOTERM_CC_3	intracellular organelle	RT		1000	28,9	7,8E-7	2,3E-5
	GOTERM_CC_3	spliceosome complex	RT		25	0,7	4,1E-6	9,6E-5
	GOTERM_CC_3	proteasome complex (sensu Eukaryota)	RT		25	0,7	7,0E-6	1,5E-4
	GOTERM_CC_3	MHC class I protein complex	RT		15	0,4	8,5E-6	1,6E-4
	GOTERM_CC_3	external side of plasma membrane	RT		29	0,8	2,2E-5	3,9E-4
	GOTERM_CC_3	nuclear lumen	RT		124	3,6	2,6E-5	4,2E-4
	GOTERM_CC_3	chromosome	RT		62	1,8	6,3E-5	8,7E-4
	GOTERM_CC_3	proteasome core complex (sensu Eukaryota)	RT		14	0,4	6,0E-5	9,0E-4
	GOTERM_CC_3	cytoskeleton	RT		149	4,3	2,8E-4	3,6E-3
	GOTERM_CC_3	endomembrane system	RT		97	2,8	3,0E-4	3,7E-3
	GOTERM_CC_3	small nucleolar ribonucleoprotein complex	RT		11	0,3	3,3E-4	3,9E-3
	GOTERM_CC_3	small nuclear ribonucleoprotein complex	RT		12	0,3	5,0E-4	5,5E-3
	GOTERM_CC_ALL	ribonucleoprotein complex	RT		138	4,0	9,1E-26	6,1E-23
	GOTERM_CC_ALL	intracellular	RT		1260	36,5	2,4E-21	4,0E-19
	GOTERM_CC_ALL	non-membrane-bound organelle	RT		318	9,2	1,4E-21	4,6E-19
	GOTERM_CC_ALL	intracellular non-membrane-bound organelle	RT		318	9,2	1,4E-21	4,6E-19
	GOTERM_CC_ALL	protein complex	RT		451	13,0	9,6E-21	1,3E-18
	GOTERM_CC_ALL	immunological synapse	RT		38	1,1	1,3E-17	1,4E-15
	GOTERM_CC_ALL	cytosolic ribosome (sensu Eukaryota)	RT		45	1,3	8,0E-17	1,1E-14
	GOTERM_CC_ALL	nucleus	RT		581	16,8	7,2E-16	5,6E-14
	GOTERM_CC_ALL	ribosome	RT		81	2,3	6,4E-14	4,7E-12
	GOTERM_CC_ALL	cytosol	RT		148	4,3	1,4E-10	9,1E-9
	GOTERM_CC_ALL	eukaryotic 43S preinitiation complex	RT		26	0,8	2,3E-10	1,4E-8
	GOTERM_CC_ALL	eukaryotic 48S initiation complex	RT		23	0,7	3,2E-10	1,8E-8
	GOTERM_CC_ALL	cytosolic small ribosomal subunit (sensu Eukaryota)	RT		23	0,7	3,2E-10	1,8E-8
	GOTERM_CC_ALL	nucleolus	RT		49	1,4	1,5E-9	7,0E-8
	GOTERM_CC_ALL	MHC protein complex	RT		21	0,6	4,1E-9	1,8E-7
	GOTERM_CC_ALL	organelle	RT		1002	29,0	6,4E-9	2,7E-7
	GOTERM_CC_ALL	intracellular organelle	RT		1000	28,9	8,0E-9	3,2E-7
	GOTERM_CC_ALL	T cell receptor complex	RT		14	0,4	3,3E-8	1,2E-6
	GOTERM_CC_ALL	pore complex	RT		25	0,7	1,2E-7	4,1E-6
	GOTERM_CC_ALL	nuclear pore	RT		25	0,7	1,2E-7	4,1E-6
	GOTERM_CC_ALL	nuclear envelope	RT		44	1,3	4,0E-7	1,3E-5
	GOTERM_CC_ALL	cytosolic large ribosomal subunit (sensu Eukaryota)	RT		20	0,6	1,4E-6	4,2E-5
	GOTERM_CC_ALL	spliceosome complex	RT		25	0,7	2,7E-6	7,7E-5
	GOTERM_CC_ALL	small ribosomal subunit	RT		26	0,8	3,0E-6	8,5E-5
	GOTERM_CC_ALL	proteasome complex (sensu Eukaryota)	RT		25	0,7	4,5E-6	1,2E-4
	GOTERM_CC_ALL	large ribosomal subunit	RT		27	0,8	5,5E-6	1,4E-4
	GOTERM_CC_ALL	MHC class I protein complex	RT		15	0,4	6,3E-6	1,6E-4
	GOTERM_CC_ALL	nuclear lumen	RT		124	3,6	8,3E-6	2,0E-4
	GOTERM_CC_ALL	external side of plasma membrane	RT		29	0,8	1,4E-5	3,2E-4
	GOTERM_CC_ALL	chromosome	RT		62	1,8	3,0E-5	6,7E-4
	GOTERM_CC_ALL	spindle	RT		24	0,7	4,4E-5	9,5E-4
	GOTERM_CC_ALL	microtubule cytoskeleton	RT		70	2,0	4,7E-5	9,6E-4
	GOTERM_CC_ALL	proteasome core complex (sensu Eukaryota)	RT		14	0,4	4,6E-5	9,6E-4
	GOTERM_CC_ALL	microtubule	RT		37	1,1	7,0E-5	1,4E-3
	GOTERM_CC_ALL	cell	RT		1639	47,4	7,9E-5	1,5E-3
	GOTERM_CC_ALL	cytoskeleton	RT		149	4,3	8,9E-5	1,7E-3
	GOTERM_CC_ALL	replication fork	RT		14	0,4	9,6E-5	1,7E-3
	GOTERM_CC_ALL	endomembrane system	RT		97	2,8	1,2E-4	2,2E-3
	GOTERM_CC_ALL	small nucleolar ribonucleoprotein complex	RT		11	0,3	2,7E-4	4,6E-3
	GOTERM_CC_ALL	small nuclear ribonucleoprotein complex	RT		12	0,3	4,0E-4	6,7E-3
	GOTERM_CC_ALL	cell surface	RT		48	1,4	4,5E-4	7,3E-3
	GOTERM_CC_ALL	cytoplasm	RT		722	20,9	1,4E-3	2,2E-2
	GOTERM_CC_ALL	actin cytoskeleton	RT		53	1,5	2,2E-3	3,4E-2
	GOTERM_CC_ALL	spindle microtubule	RT		9	0,3	2,5E-3	3,7E-2
	GOTERM_MF_3	RNA binding	RT		178	5,2	1,0E-33	3,5E-31
	GOTERM_MF_3	cytokine binding	RT		30	0,9	5,0E-6	8,5E-4
	GOTERM_MF_3	sugar binding	RT		36	1,0	8,0E-5	6,8E-3
	GOTERM_MF_3	translation factor activity, nucleic acid binding	RT		33	1,0	7,6E-5	8,6E-3
	GOTERM_MF_3	translation initiation factor activity	RT		22	0,6	1,9E-4	1,3E-2
	GOTERM_MF_3	protease activator activity	RT		10	0,3	7,6E-4	4,3E-2
	GOTERM_MF_ALL	RNA binding	RT		178	5,2	1,4E-33	3,5E-30
	GOTERM_MF_ALL	nucleic acid binding	RT		464	13,4	4,1E-13	3,3E-10
	GOTERM_MF_ALL	structural constituent of ribosome	RT		73	2,1	3,4E-13	4,2E-10
	GOTERM_MF_ALL	protein binding	RT		866	25,1	3,4E-8	1,7E-5
	GOTERM_MF_ALL	binding	RT		1479	42,8	3,1E-8	1,9E-5
	GOTERM_MF_ALL	MHC class I receptor activity	RT		18	0,5	3,8E-7	1,6E-4
	GOTERM_MF_ALL	rRNA binding	RT		12	0,3	5,0E-7	1,8E-4
	GOTERM_MF_ALL	nucleotide binding	RT		302	8,7	7,6E-7	2,3E-4
	GOTERM_MF_ALL	proteasome endopeptidase activity	RT		14	0,4	2,4E-6	6,5E-4
	GOTERM_MF_ALL	cytokine binding	RT		30	0,9	4,8E-6	1,2E-3
	GOTERM_MF_ALL	enzyme activator activity	RT		60	1,7	8,6E-6	1,9E-3
	GOTERM_MF_ALL	RNA splicing factor activity, transesterification mechanism	RT		13	0,4	2,3E-5	4,7E-3
	GOTERM_MF_ALL	sugar binding	RT		36	1,0	7,7E-5	1,3E-2
	GOTERM_MF_ALL	translation factor activity, nucleic acid binding	RT		33	1,0	7,3E-5	1,4E-2
	GOTERM_MF_ALL	translation regulator activity	RT		34	1,0	1,2E-4	1,8E-2
	GOTERM_MF_ALL	GTPase activity	RT		48	1,4	1,2E-4	1,9E-2
	GOTERM_MF_ALL	translation initiation factor activity	RT		22	0,6	1,8E-4	2,6E-2
	KEGG_PATHWAY	ANTIGEN PROCESSING AND PRESENTATION	RT		46	1,3	9,9E-17	2,7E-14
	KEGG_PATHWAY	RIBOSOME	RT		43	1,2	3,6E-15	4,3E-13
	KEGG_PATHWAY	RIBOSOME	RT		25	0,7	1,1E-11	9,3E-10
	KEGG_PATHWAY	CELL CYCLE	RT		50	1,4	5,3E-10	3,3E-8
	KEGG_PATHWAY	PROTEASOME	RT		22	0,6	6,3E-8	3,1E-6
	KEGG_PATHWAY	T CELL RECEPTOR SIGNALING PATHWAY	RT		45	1,3	1,3E-7	5,1E-6
	KEGG_PATHWAY	RIBOSOME	RT		13	0,4	4,4E-7	1,5E-5
	KEGG_PATHWAY	TYPE I DIABETES MELLITUS	RT		28	0,8	1,1E-6	3,5E-5
	KEGG_PATHWAY	HEMATOPOIETIC CELL LINEAGE	RT		33	1,0	1,1E-5	2,6E-4
	KEGG_PATHWAY	CELL ADHESION MOLECULES (CAMS)	RT		50	1,4	9,8E-6	2,7E-4
	KEGG_PATHWAY	CYTOKINE-CYTOKINE RECEPTOR INTERACTION	RT		48	1,4	3,0E-4	6,6E-3
	KEGG_PATHWAY	TOLL-LIKE RECEPTOR SIGNALING PATHWAY	RT		26	0,8	1,7E-3	3,4E-2

## Sheet: allo_down_all
Sublist	Category	Term	RT	Genes	Count	%	P-Value	Benjamini
	GOTERM_BP_3	nitrogen compound metabolism	RT		119	3,8	2,8E-13	8,1E-11
	GOTERM_BP_3	catabolism	RT		130	4,1	2,5E-8	3,7E-6
	GOTERM_BP_3	cellular metabolism	RT		864	27,4	5,3E-6	3,9E-4
	GOTERM_BP_3	transport	RT		408	12,9	5,3E-6	5,1E-4
	GOTERM_BP_3	establishment of localization	RT		459	14,5	2,3E-5	1,4E-3
	GOTERM_BP_3	excretion	RT		18	0,6	1,0E-4	5,1E-3
	GOTERM_BP_ALL	organic acid metabolism	RT		188	6,0	8,3E-34	3,2E-30
	GOTERM_BP_ALL	carboxylic acid metabolism	RT		186	5,9	3,7E-33	7,0E-30
	GOTERM_BP_ALL	coenzyme metabolism	RT		75	2,4	1,0E-22	1,3E-19
	GOTERM_BP_ALL	cofactor metabolism	RT		85	2,7	8,3E-22	8,0E-19
	GOTERM_BP_ALL	generation of precursor metabolites and energy	RT		151	4,8	1,5E-18	1,1E-15
	GOTERM_BP_ALL	amino acid catabolism	RT		33	1,0	4,4E-14	2,8E-11
	GOTERM_BP_ALL	oxidative phosphorylation	RT		36	1,1	6,4E-14	3,5E-11
	GOTERM_BP_ALL	nitrogen compound catabolism	RT		40	1,3	7,9E-14	3,8E-11
	GOTERM_BP_ALL	fatty acid metabolism	RT		68	2,2	9,6E-14	4,1E-11
	GOTERM_BP_ALL	amino acid and derivative metabolism	RT		104	3,3	1,2E-13	4,7E-11
	GOTERM_BP_ALL	amine catabolism	RT		38	1,2	4,5E-13	1,6E-10
	GOTERM_BP_ALL	amino acid metabolism	RT		83	2,6	5,9E-13	1,7E-10
	GOTERM_BP_ALL	nitrogen compound metabolism	RT		119	3,8	5,8E-13	1,8E-10
	GOTERM_BP_ALL	amine metabolism	RT		109	3,5	1,7E-11	4,6E-9
	GOTERM_BP_ALL	fatty acid beta-oxidation	RT		20	0,6	2,5E-11	6,4E-9
	GOTERM_BP_ALL	electron transport	RT		84	2,7	3,9E-11	9,3E-9
	GOTERM_BP_ALL	fatty acid oxidation	RT		25	0,8	5,6E-11	1,3E-8
	GOTERM_BP_ALL	sulfur amino acid metabolism	RT		18	0,6	1,2E-10	2,4E-8
	GOTERM_BP_ALL	ATP synthesis coupled electron transport (sensu Eukaryota)	RT		19	0,6	1,2E-10	2,5E-8
	GOTERM_BP_ALL	ATP synthesis coupled electron transport	RT		19	0,6	1,2E-10	2,5E-8
	GOTERM_BP_ALL	sulfur metabolism	RT		35	1,1	9,0E-10	1,6E-7
	GOTERM_BP_ALL	metabolism	RT		954	30,2	2,4E-9	4,1E-7
	GOTERM_BP_ALL	acetyl-CoA metabolism	RT		20	0,6	7,8E-9	1,3E-6
	GOTERM_BP_ALL	cofactor biosynthesis	RT		40	1,3	1,2E-8	1,8E-6
	GOTERM_BP_ALL	mitochondrial electron transport, NADH to ubiquinone	RT		16	0,5	1,1E-8	1,8E-6
	GOTERM_BP_ALL	coenzyme biosynthesis	RT		36	1,1	1,4E-8	2,0E-6
	GOTERM_BP_ALL	cellular catabolism	RT		115	3,6	1,6E-8	2,3E-6
	GOTERM_BP_ALL	lipid metabolism	RT		141	4,5	3,0E-8	4,1E-6
	GOTERM_BP_ALL	serine family amino acid metabolism	RT		18	0,6	4,7E-8	6,2E-6
	GOTERM_BP_ALL	catabolism	RT		130	4,1	4,9E-8	6,3E-6
	GOTERM_BP_ALL	cellular lipid metabolism	RT		120	3,8	9,7E-8	1,2E-5
	GOTERM_BP_ALL	aromatic compound metabolism	RT		38	1,2	2,9E-7	3,4E-5
	GOTERM_BP_ALL	coenzyme catabolism	RT		14	0,4	1,7E-6	2,0E-4
	GOTERM_BP_ALL	acetyl-CoA catabolism	RT		13	0,4	2,7E-6	3,0E-4
	GOTERM_BP_ALL	cofactor catabolism	RT		16	0,5	3,2E-6	3,5E-4
	GOTERM_BP_ALL	one-carbon compound metabolism	RT		14	0,4	9,1E-6	9,7E-4
	GOTERM_BP_ALL	aerobic respiration	RT		14	0,4	9,1E-6	9,7E-4
	GOTERM_BP_ALL	amino acid biosynthesis	RT		20	0,6	1,0E-5	1,0E-3
	GOTERM_BP_ALL	tricarboxylic acid cycle	RT		12	0,4	1,1E-5	1,0E-3
	GOTERM_BP_ALL	transport	RT		408	12,9	1,6E-5	1,5E-3
	GOTERM_BP_ALL	amine biosynthesis	RT		29	0,9	2,1E-5	1,9E-3
	GOTERM_BP_ALL	nitrogen compound biosynthesis	RT		29	0,9	2,1E-5	1,9E-3
	GOTERM_BP_ALL	vitamin metabolism	RT		27	0,9	2,3E-5	2,1E-3
	GOTERM_BP_ALL	localization	RT		466	14,8	3,5E-5	3,0E-3
	GOTERM_BP_ALL	cellular metabolism	RT		864	27,4	4,9E-5	4,1E-3
	GOTERM_BP_ALL	cellular respiration	RT		15	0,5	6,5E-5	5,3E-3
	GOTERM_BP_ALL	establishment of localization	RT		459	14,5	7,4E-5	6,0E-3
	GOTERM_BP_ALL	excretion	RT		18	0,6	1,2E-4	9,3E-3
	GOTERM_BP_ALL	serine family amino acid catabolism	RT		8	0,3	1,5E-4	1,2E-2
	GOTERM_BP_ALL	glutathione metabolism	RT		10	0,3	1,6E-4	1,2E-2
	GOTERM_BP_ALL	amino acid derivative metabolism	RT		32	1,0	1,5E-4	1,2E-2
	GOTERM_BP_ALL	cysteine metabolism	RT		7	0,2	2,0E-4	1,4E-2
	GOTERM_BP_ALL	xenobiotic metabolism	RT		15	0,5	2,7E-4	2,0E-2
	GOTERM_BP_ALL	carbohydrate metabolism	RT		82	2,6	3,4E-4	2,4E-2
	GOTERM_BP_ALL	sulfur amino acid biosynthesis	RT		8	0,3	4,2E-4	2,9E-2
	GOTERM_BP_ALL	aromatic compound catabolism	RT		9	0,3	5,7E-4	3,8E-2
	GOTERM_BP_ALL	heterocycle metabolism	RT		25	0,8	5,9E-4	3,9E-2
	GOTERM_BP_ALL	coenzyme A metabolism	RT		12	0,4	6,0E-4	3,9E-2
	GOTERM_BP_ALL	response to xenobiotic stimulus	RT		15	0,5	6,2E-4	3,9E-2
	GOTERM_BP_ALL	branched chain family amino acid metabolism	RT		7	0,2	6,6E-4	4,1E-2
	GOTERM_BP_ALL	nucleotide metabolism	RT		44	1,4	7,5E-4	4,6E-2
	GOTERM_CC_3	organelle inner membrane	RT		110	3,5	7,9E-28	1,7E-25
	GOTERM_CC_3	mitochondrial envelope	RT		116	3,7	1,1E-25	1,1E-23
	GOTERM_CC_3	organelle envelope	RT		128	4,1	2,7E-17	1,9E-15
	GOTERM_CC_3	cytoplasm	RT		695	22,0	1,6E-16	5,8E-15
	GOTERM_CC_3	organelle membrane	RT		165	5,2	2,0E-16	9,3E-15
	GOTERM_CC_3	mitochondrial lumen	RT		41	1,3	1,3E-8	4,6E-7
	GOTERM_CC_3	membrane fraction	RT		171	5,4	2,9E-8	8,8E-7
	GOTERM_CC_3	intracellular membrane-bound organelle	RT		726	23,0	4,4E-5	1,1E-3
	GOTERM_CC_ALL	mitochondrion	RT		279	8,8	1,3E-55	8,9E-53
	GOTERM_CC_ALL	mitochondrial inner membrane	RT		106	3,4	2,0E-29	6,8E-27
	GOTERM_CC_ALL	organelle inner membrane	RT		110	3,5	9,5E-29	2,1E-26
	GOTERM_CC_ALL	mitochondrial membrane	RT		111	3,5	8,2E-27	1,4E-24
	GOTERM_CC_ALL	mitochondrial envelope	RT		116	3,7	1,3E-26	1,7E-24
	GOTERM_CC_ALL	cytoplasm	RT		695	22,0	3,8E-19	4,3E-17
	GOTERM_CC_ALL	organelle envelope	RT		128	4,1	3,6E-18	3,4E-16
	GOTERM_CC_ALL	envelope	RT		128	4,1	6,3E-18	5,2E-16
	GOTERM_CC_ALL	organelle membrane	RT		165	5,2	8,8E-18	6,5E-16
	GOTERM_CC_ALL	peroxisome	RT		38	1,2	8,1E-12	4,9E-10
	GOTERM_CC_ALL	microbody	RT		38	1,2	8,1E-12	4,9E-10
	GOTERM_CC_ALL	membrane fraction	RT		171	5,4	4,6E-9	2,6E-7
	GOTERM_CC_ALL	mitochondrial matrix	RT		41	1,3	6,1E-9	3,1E-7
	GOTERM_CC_ALL	mitochondrial lumen	RT		41	1,3	6,1E-9	3,1E-7
	GOTERM_CC_ALL	cell fraction	RT		202	6,4	3,0E-8	1,2E-6
	GOTERM_CC_ALL	membrane	RT		741	23,5	2,9E-8	1,3E-6
	GOTERM_CC_ALL	membrane-bound organelle	RT		728	23,1	7,7E-7	3,0E-5
	GOTERM_CC_ALL	intracellular membrane-bound organelle	RT		726	23,0	1,0E-6	3,7E-5
	GOTERM_CC_ALL	mitochondrial electron transport chain	RT		18	0,6	4,5E-6	1,6E-4
	GOTERM_CC_ALL	vesicular fraction	RT		51	1,6	1,6E-5	5,3E-4
	GOTERM_CC_ALL	microsome	RT		49	1,6	2,9E-5	9,4E-4
	GOTERM_CC_ALL	endoplasmic reticulum	RT		102	3,2	5,0E-4	1,5E-2
	GOTERM_CC_ALL	organelle	RT		789	25,0	7,6E-4	2,2E-2
	GOTERM_CC_ALL	intracellular organelle	RT		787	24,9	9,5E-4	2,6E-2
	GOTERM_CC_ALL	cell	RT		1339	42,4	1,4E-3	3,8E-2
	GOTERM_MF_3	electron carrier activity	RT		45	1,4	2,2E-19	7,6E-17
	GOTERM_MF_3	oxidoreductase activity, acting on NADH or NADPH	RT		37	1,2	1,1E-14	1,8E-12
	GOTERM_MF_3	primary active transporter activity	RT		55	1,7	2,2E-10	2,5E-8
	GOTERM_MF_3	metal ion transporter activity	RT		39	1,2	5,1E-9	4,3E-7
	GOTERM_MF_3	oxidoreductase activity, acting on the CH-CH group of donors	RT		22	0,7	1,3E-7	8,8E-6
	GOTERM_MF_3	oxidoreductase activity, acting on CH-OH group of donors	RT		38	1,2	1,9E-6	1,1E-4
	GOTERM_MF_3	coenzyme binding	RT		21	0,7	4,1E-6	2,0E-4
	GOTERM_MF_3	oxidoreductase activity, acting on the aldehyde or oxo group of donors	RT		17	0,5	5,7E-5	2,4E-3
	GOTERM_MF_3	transferase activity, transferring acyl groups	RT		34	1,1	6,5E-5	2,5E-3
	GOTERM_MF_3	electrochemical potential-driven transporter activity	RT		49	1,6	3,5E-4	1,2E-2
	GOTERM_MF_3	transferase activity, transferring alkyl or aryl (other than methyl) groups	RT		21	0,7	1,1E-3	3,1E-2
	GOTERM_MF_3	carbon-oxygen lyase activity	RT		20	0,6	1,0E-3	3,1E-2
	GOTERM_MF_3	carbon-carbon lyase activity	RT		15	0,5	1,3E-3	3,2E-2
	GOTERM_MF_3	carbon-nitrogen lyase activity	RT		8	0,3	1,3E-3	3,2E-2
	GOTERM_MF_3	cation transporter activity	RT		111	3,5	2,4E-3	4,7E-2
	GOTERM_MF_ALL	oxidoreductase activity	RT		215	6,8	1,0E-35	2,5E-32
	GOTERM_MF_ALL	catalytic activity	RT		832	26,4	3,8E-31	4,7E-28
	GOTERM_MF_ALL	electron carrier activity	RT		45	1,4	1,2E-19	9,9E-17
	GOTERM_MF_ALL	carrier activity	RT		131	4,2	3,7E-19	2,3E-16
	GOTERM_MF_ALL	oxidoreductase activity, acting on NADH or NADPH, quinone or similar compound as acceptor	RT		30	1,0	1,7E-16	1,1E-13
	GOTERM_MF_ALL	NADH dehydrogenase activity	RT		27	0,9	7,2E-16	2,7E-13
	GOTERM_MF_ALL	NADH dehydrogenase (ubiquinone) activity	RT		27	0,9	7,2E-16	2,7E-13
	GOTERM_MF_ALL	NADH dehydrogenase (quinone) activity	RT		27	0,9	7,2E-16	2,7E-13
	GOTERM_MF_ALL	oxidoreductase activity, acting on NADH or NADPH	RT		37	1,2	6,4E-15	1,8E-12
	GOTERM_MF_ALL	electron transporter activity	RT		78	2,5	1,5E-14	3,6E-12
	GOTERM_MF_ALL	sodium ion transporter activity	RT		27	0,9	2,3E-13	5,1E-11
	GOTERM_MF_ALL	monovalent inorganic cation transporter activity	RT		53	1,7	2,8E-12	5,8E-10
	GOTERM_MF_ALL	hydrogen ion transporter activity	RT		50	1,6	3,6E-12	6,8E-10
	GOTERM_MF_ALL	lyase activity	RT		60	1,9	6,2E-12	1,1E-9
	GOTERM_MF_ALL	primary active transporter activity	RT		55	1,7	1,2E-10	2,0E-8
	GOTERM_MF_ALL	metal ion transporter activity	RT		39	1,2	3,2E-9	5,0E-7
	GOTERM_MF_ALL	oxidoreductase activity, acting on the CH-CH group of donors	RT		22	0,7	9,7E-8	1,4E-5
	GOTERM_MF_ALL	transporter activity	RT		290	9,2	2,2E-7	3,1E-5
	GOTERM_MF_ALL	vitamin binding	RT		23	0,7	6,3E-7	7,7E-5
	GOTERM_MF_ALL	cofactor binding	RT		24	0,8	6,2E-7	8,0E-5
	GOTERM_MF_ALL	oxidoreductase activity, acting on CH-OH group of donors	RT		38	1,2	1,3E-6	1,5E-4
	GOTERM_MF_ALL	glutathione transferase activity	RT		16	0,5	2,0E-6	2,3E-4
	GOTERM_MF_ALL	coenzyme binding	RT		21	0,7	3,1E-6	3,3E-4
	GOTERM_MF_ALL	oxidoreductase activity, acting on the CH-OH group of donors, NAD or NADP as acceptor	RT		34	1,1	1,2E-5	1,3E-3
	GOTERM_MF_ALL	transferase activity, transferring groups other than amino-acyl groups	RT		33	1,0	2,6E-5	2,6E-3
	GOTERM_MF_ALL	transferase activity, transferring acyl groups	RT		34	1,1	4,7E-5	3,9E-3
	GOTERM_MF_ALL	oxidoreductase activity, acting on the aldehyde or oxo group of donors	RT		17	0,5	4,6E-5	4,0E-3
	GOTERM_MF_ALL	serine esterase activity	RT		14	0,4	4,6E-5	4,3E-3
	GOTERM_MF_ALL	carboxylesterase activity	RT		14	0,4	4,6E-5	4,3E-3
	GOTERM_MF_ALL	acyltransferase activity	RT		32	1,0	5,5E-5	4,5E-3
	GOTERM_MF_ALL	electrochemical potential-driven transporter activity	RT		49	1,6	2,4E-4	1,9E-2
	GOTERM_MF_ALL	symporter activity	RT		31	1,0	3,6E-4	2,7E-2
	GOTERM_MF_ALL	porter activity	RT		48	1,5	4,0E-4	2,9E-2
	KEGG_PATHWAY	OXIDATIVE PHOSPHORYLATION	RT		48	1,5	9,9E-15	2,4E-12
	KEGG_PATHWAY	FATTY ACID METABOLISM	RT		29	0,9	3,0E-12	3,6E-10
	KEGG_PATHWAY	VALINE, LEUCINE AND ISOLEUCINE DEGRADATION	RT		25	0,8	2,3E-10	1,9E-8
	KEGG_PATHWAY	GLUTATHIONE METABOLISM	RT		21	0,7	3,8E-8	2,3E-6
	KEGG_PATHWAY	CITRATE CYCLE (TCA CYCLE)	RT		13	0,4	2,1E-6	1,0E-4
	KEGG_PATHWAY	PYRUVATE METABOLISM	RT		17	0,5	4,8E-6	1,9E-4
	KEGG_PATHWAY	BUTANOATE METABOLISM	RT		20	0,6	6,4E-6	2,2E-4
	KEGG_PATHWAY	GLYCINE, SERINE AND THREONINE METABOLISM	RT		17	0,5	9,2E-6	2,8E-4
	KEGG_PATHWAY	METABOLISM OF XENOBIOTICS BY CYTOCHROME P450	RT		23	0,7	3,4E-5	9,2E-4
	KEGG_PATHWAY	TRYPTOPHAN METABOLISM	RT		21	0,7	1,4E-4	3,3E-3
	KEGG_PATHWAY	PROPANOATE METABOLISM	RT		14	0,4	2,4E-4	5,3E-3
	KEGG_PATHWAY	REDUCTIVE CARBOXYLATE CYCLE (CO2 FIXATION)	RT		6	0,2	1,3E-3	2,7E-2
	KEGG_PATHWAY	GLYCOLYSIS / GLUCONEOGENESIS	RT		18	0,6	2,8E-3	4,8E-2
