# Supplementary material for: Activation of counter-regulatory mechanisms in a rat renal acute rejection model
Source: BMC Genomics. 2008 Feb 8;9:71. doi: 10.1186/1471-2164-9-71 (PMC2262896; doi:10.1186/1471-2164-9-71)
Supplement: Additional file 3 — Table with the sequences of the primers and IDs of the TaqMan assays used for real time PCR analysis. [file 1471-2164-9-71-S3.xls]

## Sheet: Tabelle1
Gene name	Primer ID	Pimersequenz	Accesion No.
Rattus norvegicus B-cell leukemia/lymphoma 2 related protein A1	Bcl2a1-REAL -S	GAA TGG ATA CAG CAG AAT GGA GG	NM_133416
	Bcl2a1-REAL -AS	GGG AGC CAG GGT TCT CTC TGG
Rattus norvegicus complement component 4 binding protein, alpha	C4bp-REAL-S	CCA AAG GTG CCC AGA TGT GAG	NM_012516
	C4bp-REAL-AS	CTC CCG GTC AAC GTG CTT TGC
Rattus norvegicus forkhead box P3	Foxp3-Real S	GTG GTG CAG TCT CTG GAG CAG C	XM_001064182
	Foxp3-Real AS	CAG GAG CTC TTG TCC ACT GAG GC
Glycerinaldehydphosphatdehydrogenase	GAPDH- S	CAT CAA CGA CCC CTT CAT T	NM_017008
	GAPDH- AS	ACT CCA CGA CAT ACT CAG CAC
Rattus norvegicus heme oxygenase (decycling) 1	HO1-REAL -S	GGT GAC AGA AGA GGC TAA GAC C	NM_012580
	HO1-REAL -AS	CCT CGG GGC GTC TCT GCA GAG
Rattus norvegicus interleukin 10	IL 10-REAL -S	CTC CCC TGT GAG AAT AAA AGC AAG	NM_012854
	IL 10-REAL -AS	GAG TGT C ACG TAG GCT TCT ATG C
Rattus norvegicus matrix metalloproteinase 7	MMP7-REAL -	GCC ACT CAT GAA CTT GGC CAC	NM_012864
	MMP7-REAL -AS	CTG CAT CTA TCA CAG CTT GTT CC
Rattus norvegicus tissue inhibitor of metalloproteinase 1	TIMP-REAL -S	CAC TGC CTG CAG CTT CCT GGT	NM_053819
	TIMP-REAL -AS	GGG ATG GCT GAA CAG GGA AAC
Gene name	Assay ID (Appliedbiosystems, TaqMan ID)	Accession No.
transporter 1, ATP-binding cassette, sub-family B (MDR/TAP)	Rn00709612_m1	NM_032055.2
transporter 2, ATP-binding cassette, sub-family B (MDR/TAP)	Rn00583182_m1	NM_032056.1
Eukaryotic 18S rRNA	Hs99999901_s1	X03205.1
